# Supplementary material for: Transforming Veteran Rehabilitation Care: Learnings from a Remote Digital Approach for Musculoskeletal Pain
Source: Healthcare (Basel). 2024 Jul 31;12(15):1518. doi: 10.3390/healthcare12151518 (PMC11311802; doi:10.3390/healthcare12151518)
Supplement: Supplementary file 1 [file healthcare-12-01518-s001.zip]

Archive with 1 entries (1 files):
- healthcare-3113434-supplementary.pdf
